# Supplementary material for: Microglia-specific overexpression of α-synuclein leads to severe dopaminergic neurodegeneration by phagocytic exhaustion and oxidative toxicity
Source: Nat Commun. 2021 Oct 29;12:6237. doi: 10.1038/s41467-021-26519-x (PMC8556263; doi:10.1038/s41467-021-26519-x)
Supplement: Supplementary file 2 — Supplementary Data 1 [file 41467_2021_26519_MOESM2_ESM.xlsx]

## Sheet: Sheet1
Supplementary Data 1: Detailed statistical quantifications
Figure 1	panel b-m	n = 8 nirae for each experimental group over 1 indipendent experiment	n/a	n/a
Figure 2	panel a-c	n = 8 nigrae for each experimental group over 1 indipendent experiment	n/a	n/a
Figure 2	panel g	n = 8 nigrae for each experimental group over 1 indipendent experiment	One-way ANOVA followed by Bonferroni multiple comparisons test F (2, 21) = 61,04 ; p < 0.0001	CX3CR1-dGFP vs. DAT-SNCA p<0.0001 CX3CR1-dGFP vs. CX3CR1-SNCA p<0.0001 DAT-SNCA vs. CX3CR1-SNCA p=0.0034
Figure 2	panel k	n = 6 nigrae for each experimental group over 1 indipendent experiment	One-way ANOVA followed by Bonferroni multiple comparisons test F (2, 15) = 9.228 ; p < 0.0024	CX3CR1-dGFP vs. DAT-SNCA p=0.5186 CX3CR1-dGFP vs. CX3CR1-SNCA p<0.0022 DAT-SNCA vs. CX3CR1-SNCA p=0.0410
Figure 2	panel t	n = 30 cells for each experimental group over 6 indipendent experiment	One-way ANOVA followed by Bonferroni multiple comparisons test F (2, 87) = 11.38 ; p < 0.0001	CX3CR1-dGFP vs. DAT-SNCA p=0.1942 CX3CR1-dGFP vs. CX3CR1-SNCA p<0.0001 DAT-SNCA vs. CX3CR1-SNCA p=0.0156
Figure 3	panel g, upper bar graph	n = 8 nigrae (CX3CR1-dGFP, DAT-SNCA); n = 6 nigrae (CX3CR1-SNCA) over 1 indipendent experiment	One-way ANOVA followed by Bonferroni multiple comparisons test F (2, 19) = 2.714 ; p = 0.0919	CX3CR1-dGFP vs. DAT-SNCA p>0.9999 CX3CR1-dGFP vs. CX3CR1-SNCA p=0.0980 DAT-SNCA vs. CX3CR1-SNCA p=0.3779
Figure 3	panel g, lower bar graph	n = 6 nigrae for each experimental group over 1 indipendent experiment	One-way ANOVA followed by Bonferroni multiple comparisons test F (2, 15) = 2.106 ; p = 0.1562	CX3CR1-dGFP vs. DAT-SNCA p=0.2415 CX3CR1-dGFP vs. CX3CR1-SNCA p=0.3521 DAT-SNCA vs. CX3CR1-SNCA p>0.9999
Figure 3	panel h, upper bar graph	n = 10 nigrae for each experimental group over 1 indipendent experiment	One-way ANOVA followed by Bonferroni multiple comparisons test F (2, 27) = 30.48 ; p < 0.0001	CX3CR1-dGFP vs. DAT-SNCA p<0.0001 CX3CR1-dGFP vs. CX3CR1-SNCA p<0.0001 DAT-SNCA vs. CX3CR1-SNCA p>0.9999
Figure 3	panel h, lower bar graph	n = 10 nigrae for each experimental group over 1 indipendent experiment	One-way ANOVA followed by Bonferroni multiple comparisons test F (2, 27) = 28.78 ; p < 0.0001	CX3CR1-dGFP vs. DAT-SNCA p<0.0001 CX3CR1-dGFP vs. CX3CR1-SNCA p=0.0225 DAT-SNCA vs. CX3CR1-SNCA p=0.0002
Figure 3	panel i, upper bar graph	n = 6 nigrae for each experimental group over 1 indipendent experiment	One-way ANOVA followed by Bonferroni multiple comparisons test F (2, 15) = 347.2 ; p < 0.0001	CX3CR1-dGFP vs. DAT-SNCA p<0.0001 CX3CR1-dGFP vs. CX3CR1-SNCA p<0.0001 DAT-SNCA vs. CX3CR1-SNCA p<0.0001
Figure 3	panel i, lower bar graph	n = 6 nigrae for each experimental group over 1 indipendent experiment	One-way ANOVA followed by Bonferroni multiple comparisons test F (2, 15) = 54.48 ; p < 0.0001	CX3CR1-dGFP vs. DAT-SNCA p<0.0001 CX3CR1-dGFP vs. CX3CR1-SNCA p<0.0001 DAT-SNCA vs. CX3CR1-SNCA p=0.0890
Figure 6	panel d	n = 12 cells for each experimental group over 2 indipendent experiment	One-way ANOVA followed by Bonferroni multiple comparisons test F (5, 61) = 5.875 ; p = 0.0002	Control vs. +INFγ p>0.9999 Control vs. +Fib p=0.0131 Control vs. +INFγ/+Fibr p=0.001 Control vs. +LV-SNCA p=0.5001 Control vs. +LV-SNCA/+INFγ p=0.0436 +INFγ vs. +Fibr p=0.056 +INFγ vs. +INFγ/+Fibr p=0.0051 +INFγ vs. +LV-SNCA p>0.9999 +INFγ vs. +LV-SNCA/+INFγ p=0.158 +Fibr vs. +INFγ/+Fibr p>0.9999 +Fibr vs. +LV-SNCA p>0.9999 +Fibr vs. +LV-SNCA/+INFγ p>0.9999 +INFγ/+Fibr vs. +LV-SNCA p=0.8432 +INFγ…
Figure 6	panel e	n = 10 cells (control, +Fibr, +LV-SNCA, +LV-SNCA/+INFγ); n = 13 cells (+INFγ); n = 11 (+INFγ/+Fibr) over 2 indipendent experiment	One-way ANOVA followed by Bonferroni multiple comparisons test F (5, 58) = 41.39 ; p < 0.0001	Control vs. +INFγ p=0.0078 Control vs. +Fibr p<0.0001 Control vs. +INFγ/+Fibr p<0.0001 Control vs. +LV-SNCA p<0.0001 Control vs. +LV-SNCA/+INFγ p<0.0001 +INFγ vs. +Fibr p<0.0001 +INFγ vs. +INFγ/+Fibr p<0.0001 +INFγ vs. +LV-SNCA p<0.0001 +INFγ vs. +LV-SNCA/+INFγ p=0.0002 +Fibrr vs. +INFγ/+Fibr p>0.9999 +Fibr vs. +LV-SNCA p=0.2474 +Fibr vs. +LV-SNCA/+INFγ p=0.0392 +INFγ/+Fibr vs. +LV-SNCA p=0.2062 …
Figure 6	panel f	n = 4 indipendent experiment	Two -sided Kruskal-wallis test followed by two stage step-up method of Benjamini, Krieger and Yekutieli. p = 0.0320	Control vs. +IFNγ p=0.006 Control vs. +Fibr p=0.0719 Control vs. +IFNγ/+Fibr p=0.0014 Control vs. +LV-SNCA p=0.0455 Control vs. +LV-SNCA/+INFγ p=0.0244 +IFNγ vs. +Fibr p=0.3421 +IFNγ vs. +IFNγ/+Fibr p=0.6527 +IFNγ vs. +LV-SNCA p=0.4533 +IFNγ vs. +LV-SNCA/+INFγ p=0.6171 +Fibr vs. +IFNγ/+Fibrr p=0.1615 +Fibr vs. +LV-SNCA p=0.8415 +Fibr vs. +LV-SNCA/+INFγ p=0.6527 +IFNγ/+Fibr vs. +LV-SNCA p=0.2301 +…
Figure 6	panel g	n = 3 indipendent experiment	Two -sided Kruskal-wallis test followed by two stage step-up method of Benjamini, Krieger and Yekutieli. p = 0.1465	Control vs. +INFγ p=0.1687 Control vs. +Fibr p=0.0218 Control vs. +INFγ/+Fibr p=0.0116 Control vs. +LV-SNCA p=0.0925 Control vs. +LV-SNCA/+INFγ p=0.0468 +INFγ vs. +Fibr p=0.3588 +INFγ vs. +INFγ/+Fibr p=0.2513 +INFγ vs. +LV-SNCA p=0.7597 +INFγ vs. +LV-SNCA/+INFγ p=0.5407 +Fibr vs. +INFγ/+Fibr p=0.8185 +Fibr vs. +LV-SNCA p=0.5407 +Fibr vs. +LV-SNCA/+INFγ p=0.7597 +INFγ/+Fibr vs. +LV-SNCA p=0.4002 +…
Figure 6	panel h	n = 4 indipendent experiment	Two -sided Kruskal-wallis test followed by two stage step-up method of Benjamini, Krieger and Yekutieli. p = 0.0003	control vs. +IFNγ p=0.7664 control vs. +Fibr p=0.0313 control vs. +IFNγ/+Fibr p=0.0038 +IFNγ vs. +Fibr p=0.0634 +IFNγ vs. +IFNγ/+Fibr p=0.0093 +Fibr vs. +IFNγ/+Fibr p=0.4577
Figure 7	panel a, upper bar graph	n = 6 nigrae for each experimental group over 1 indipendent experiment	Two-way ANOVA followed by Bonferroni multiple comparisons test. Geno F (1, 20) = 5.418, p = 0.0305; treatment F (1, 20) = 20.14, p = 0.0002; interaction F (1, 20) = 4.399, p = 0.0489	saline:dGFP vs. saline:hSNCA p=0,0009 saline:dGFP vs. minocycline:dGFP p>0,9999 saline:dGFP vs. minocycline:hSNCA p=0,8533 saline:hSNCA vs. minocycline:dGFP p=0,0006 saline:hSNCA vs. minocycline:hSNCA p=0,0317 minocycline:dGFP vs. minocycline:hSNCA p= 0,6386
Figure 7	panel a, lower bar graph	n = 5 nigrae (saline); n = 6 nigrae (minocycline) over 1 indipendent experiment	Two-way ANOVA followed by Bonferroni multiple comparisons test. Geno F (1, 18) = 6.412, p = 0.0209; treatment F (1, 18) = 24, p = 0.0001; interaction F (1, 18) = 3.018, p = 0.0994	saline:dGFP vs. saline:hSNCA p=0.0017 saline:dGFP vs. minocycline:dGFP p>0.9999 saline:dGFP vs. minocycline:hSNCA p=0.6688 saline:hSNCA vs. minocycline:dGFP p=0.0003 saline:hSNCA vs. minocycline:hSNCA p=0.0443 minocycline:dGFP vs. minocycline:hSNCA p= 0.1842
Figure 7	panel b	n = 6 nigrae for each experimental group over 1 indipendent experiment	Two-way ANOVA followed by Bonferroni multiple comparisons test. Geno F (1, 20) = 6.454, p = 0.0195; treatment F (1, 20) = 55.94, p < 0.0001; interaction F (1, 20) = 16.63, p = 0.0006	saline:dGFP vs. saline:hSNCA p<0.0001 saline:dGFP vs. minocycline:dGFP p>0.9999 saline:dGFP vs. minocycline:hSNCA p=0.0138 saline:hSNCA vs. minocycline:dGFP p<0.0001 saline:hSNCA vs. minocycline:hSNCA p=0.0009 minocycline:dGFP vs. minocycline:hSNCA p= 0.1558
Supplementary Figure 1	panel b-j	n = 4 nigrae for each experimental group over 1 indipendent experiment	n/a	n/a
Supplementary Figure 1	panel l-q	n = 4 nigrae for each experimental group over 1 indipendent experiment	n/a	n/a
Supplementary Figure 2	panel a-h	n = 6 nigrae for each experimental group over 1 indipendent experiment	n/a	n/a
Supplementary Figure 2	panel i-o	n = 6 nigrae over 1 indipendent experiment	n/a	n/a
Supplementary Figure 3	panel a	n = 3 animals over 1 indipendent experiment	n/a	n/a
Supplementary Figure 3	panel k, left bar graph	n = 6 nigrae for each experimental group over 1 indipendent experiment	One-way ANOVA followed by Bonferroni multiple comparisons test F (2, 15) = 27 ; p < 0.0001	saline vs. CX3CR1-GFP p>0.9999 saline vs. CX3CR1-SNCA p<0.0001 CX3CR1-GFP vs. CX3CR1-SNCA p<0.0001
Supplementary Figure 3	panel k, right bar graph	n = 6 nigrae for each experimental group over 1 indipendent experiment	One-way ANOVA followed by Bonferroni multiple comparisons test F (2, 15) = 8.32 ; p = 0.0037	saline vs. CX3CR1-GFP p>0.9999 saline vs. CX3CR1-SNCA p=0.0043 CX3CR1-GFP vs. CX3CR1-SNCA p=0.0266
Supplementary Figure 4	panel b	n = 6 nigrae for each experimental group over 1 indipendent experiment	Two tailed unpaired t test (t = 1.4, df = 10, p = 0.18)	n/a
Supplementary Figure 4	panel c	n = 6 nigrae (control, GFPd); n = 4 nigrae (SNCA) over 1 indipendent experiment	One-way ANOVA followed by Bonferroni multiple comparisons test F (2, 13) = 245.8 ; p < 0.0001	Control vs. GFPd p<0.0001 Control vs. SNCA p<0.0001 GFPd vs. SNCA >0.9999
Supplementary Figure 4	panel e	n = 6 nigrae for each experimental group over 1 indipendent experiment	Two tailed unpaired t test (t = 0.68, df = 10, p = 0.5)	Control vs. GFPd p<0.0001 Control vs. SNCA p<0.0001 GFPd vs. SNCA >0.9999
Supplementary Figure 5	panel m	n = 6 nigrae for each experimental group over 1 indipendent experiment	One-way ANOVA followed by Bonferroni multiple comparisons test F (2, 15) = 23.27 ; p < 0.0001	CX3CR1-dGFP vs. DAT-SNCA p=0.1902 CX3CR1-dGFP vs. CX3CR1-SNCA p<0.0001 DAT-SNCA vs. CX3CR1-SNCA p=0.0010
Supplementary Figure 6	panel c, left bar graph	n = 6 nigrae for each experimental group over 1 indipendent experiment	One-way ANOVA followed by Bonferroni multiple comparisons test F (2, 15) = 126.2 ; p < 0.0001	CX3CR1-dGFP vs. DAT-SNCA p=0.0002 CX3CR1-dGFP vs. CX3CR1-SNCA p<0.0001 DAT-SNCA vs. CX3CR1-SNCA p<0.0001
Supplementary Figure 6	panel c, right bar graph	n = 6 nigrae for each experimental group over 1 indipendent experiment	One-way ANOVA followed by Bonferroni multiple comparisons test F (2, 15) = 82.43 ; p < 0.0001	CX3CR1-dGFP vs. DAT-SNCA p<0.0001 CX3CR1-dGFP vs. CX3CR1-SNCA p<0.0001 DAT-SNCA vs. CX3CR1-SNCA p=0.0056
Supplementary Figure 7	panel a, upper bar graph	n = 6 nigrae for each experimental group over 1 indipendent experiment	One-way ANOVA followed by Bonferroni multiple comparisons test F (2, 15) = 2.230 ; p = 0.142	CX3CR1-dGFP vs. DAT-SNCA p=0.1559 CX3CR1-dGFP vs. CX3CR1-SNCA p=0.8575 DAT-SNCA vs. CX3CR1-SNCA p=0.9936
Supplementary Figure 7	panel a, middle bar graph	n = 6 nigrae for each experimental group over 1 indipendent experiment	One-way ANOVA followed by Bonferroni multiple comparisons test F (2, 15) = 28.07 ; p < 0.0001	CX3CR1-dGFP vs. DAT-SNCA p<0.0001 CX3CR1-dGFP vs. CX3CR1-SNCA p<0.0001 DAT-SNCA vs. CX3CR1-SNCA p>0.9999
Supplementary Figure 7	panel a, lower bar graph	n = 6 nigrae for each experimental group over 1 indipendent experiment	One-way ANOVA followed by Bonferroni multiple comparisons test F (2, 15) = 88.67 ; p < 0.0001	CX3CR1-dGFP vs. DAT-SNCA p<0.0001 CX3CR1-dGFP vs. CX3CR1-SNCA p<0.0001 DAT-SNCA vs. CX3CR1-SNCA p=0.0038
Supplementary Figure 7	panel b	n = 6 nigrae for each experimental group over 1 indipendent experiment	One-way ANOVA followed by Bonferroni multiple comparisons test F (2, 15) = 1.299 ; p = 0.3019	CX3CR1-dGFP vs. DAT-SNCA p=0.4244 CX3CR1-dGFP vs. CX3CR1-SNCA p=0.8024 DAT-SNCA vs. CX3CR1-SNCA p>0.9999
Supplementary Figure 8	panel b	n = 6 nigrae for each experimental group over 1 indipendent experiment	Two tailed unpaired t test (t = 6.624, df = 10, p < 0.0001)	n/a
Supplementary Figure 8	panel c-n	n = 6 nigrae over 1 indipendent experiment	n/a	n/a
Supplementary Figure 9	panel g, left bar graph	n = 6 nigrae (CX3CR1-dGFP, DAT-SNCA WT); n = 8 nigrae (CX3CR1-SNCA WT) over 1 indipendent experiment	One-way ANOVA followed by Bonferroni multiple comparisons test F (2, 17) = 5.832 ; p = 0.0118	Control vs. DAT-SNCA WT p=0.3764 Control vs. CX3CR1-SNCA WT p=0.0101 DAT-SNCA WT vs. CX3CR1-SNCA WT p>0.3317
Supplementary Figure 9	panel g, right bar graph	n = 6 nigrae (CX3CR1-dGFP, DAT-SNCA WT); n = 8 nigrae (CX3CR1-SNCA WT) over 1 indipendent experiment	One-way ANOVA followed by Bonferroni multiple comparisons test F (2, 17) = 10.74 ; p = 0.0010	Control vs. DAT-SNCA WT p=0.7985 Control vs. CX3CR1-SNCA WT p=0.0012 DAT-SNCA WT vs.CX3CR1-SNCA WT p= 0.0164
Supplementary Figure 10	panel e, upper bar graph	n = 18 cells for each experimental group over 6 indipendent nigrae	One-way ANOVA followed by Bonferroni multiple comparisons test F (2, 51) = 1.993 ; p = 0.1467	CX3CR1-dGFP vs. DAT-SNCA p=0.9238 CX3CR1-dGFP vs. CX3CR1-SNCA p>0.9999 DAT-SNCA vs. CX3CR1-SNCA p=0.1537
Supplementary Figure 10	panel e, middle bar graph	n = 18 cells (CX3CR1-dGFP, DAT-SNCA); n = 17 cells (CX3CR1-SNCA over 6 indipendent nigrae	One-way ANOVA followed by Bonferroni multiple comparisons test F (2, 50) = 23.69 ; p < 0.0001	CX3CR1-dGFP vs. DAT-SNCA p=0.4800 CX3CR1-dGFP vs. CX3CR1-SNCA p<0.0001 DAT-SNCA vs. CX3CR1-SNCA p<0.0001
Supplementary Figure 10	panel e, lower bar graph	n = 18 cells (CX3CR1-dGFP, DAT-SNCA); n = 16 cells (CX3CR1-SNCA over 6 indipendent nigrae	One-way ANOVA followed by Bonferroni multiple comparisons test F (2, 48) = 15.61 ; p < 0.0001	CX3CR1-dGFP vs. DAT-SNCA p=0.0768 CX3CR1-dGFP vs. CX3CR1-SNCA p<0.0001 DAT-SNCA vs. CX3CR1-SNCA p=0.0062
Supplementary Figure 11	panel c	n = 6 nigrae for each experimental group over 1 indipendent experiment	One-way ANOVA followed by Bonferroni multiple comparisons test F (2, 15) = 35.90 ; p < 0.0001	CX3CR1-dGFP vs. DAT-SNCA p=0.2889 CX3CR1-dGFP vs. CX3CR1-SNCA p<0.0001 DAT-SNCA vs. CX3CR1-SNCA p<0.0001
Supplementary Figure 11	panel d	n = 6 nigrae over 1 indipendent experiment	n/a	n/a
Supplementary Figure 11	panel d	n = 6 nigrae over 1 indipendent experiment	n/a	n/a
Supplementary Figure 12	panel a-i	n = 4 indipendent brain samples of healthy donors ; n = 12 indipendent brain samples of patients	n/a	n/a
Supplementary Figure 12	panel a-i	n = 4 indipendent brain samples of healthy donors ; n = 12 indipendent brain samples of patients	n/a	n/a
Supplementary Figure 13	panel a-l	n = 4 indipendent brain samples of healthy donors ; n = 12 indipendent brain samples of patients	n/a	n/a
Supplementary Figure 14	panel j	n = 14 cells (CX3CR1-dGFP); n = 21 cells (DAT-SNCA, CX3CR1-SNCA) over 6 indipendent nigrae	One-way ANOVA followed by Bonferroni multiple comparisons test F (2, 53) = 18.22 ; p < 0.0001	CX3CR1-dGFP vs. DAT-SNCA p=0.0432 CX3CR1-dGFP vs. CX3CR1-SNCA p<0.0001 DAT-SNCA vs. CX3CR1-SNCA p<0.0012
