# Supplementary material for: Microglia-specific overexpression of α-synuclein leads to severe dopaminergic neurodegeneration by phagocytic exhaustion and oxidative toxicity
Source: Nat Commun. 2021 Oct 29;12:6237. doi: 10.1038/s41467-021-26519-x (PMC8556263; doi:10.1038/s41467-021-26519-x)
Supplement: Supplementary file 5 — Source Data [file 41467_2021_26519_MOESM5_ESM.zip › Figure 2.xlsx]

## Sheet: G
CX3CR1-dGFP	5W			DAT-SNCA	5W			CX3CR1-SNCA	5W
	DX	SN			DX	SN			DX	SN
1001	7.324	20.537		74	48.868	49.339		38	47.793	47.646
1002	10.684	14.175		73	39.944	42.613		40	57.509	46.365
1003	21.238	5.082		79	43.307	45.96		44	52.111	73.562
1004	19.33	15.879		94	34.298	29.085		45	63.533	60.822
mean	14.2811			mean	41.6767			mean	56.1676

## Sheet: K
5W	CX3CR1-dGFP		5W	DAT-SNCA		5W	CX3CR1-SNCA
	CD68/IBA1 (manders' coef)			CD68/IBA1 (manders' coef)			CD68/IBA1 (manders' coef)
1001a	0.059		74a	0.103		38a	0.113
1001b	0.059		74b	0.091		38b	0.186
1002a	0.075		73a	0.154		40a	0.111
1002b	0.084		73b	0.121		40b	0.179
1003a	0.076		79a	0.103		44a	0.297
1003b	0.071		79b	0.117		44b	0.32
mean	0.0706667		mean	0.114833		mean	0.201

## Sheet: T
CX3CR1-dGFP		5W										DAT-SNCA		5W										CX3CR1-SNCA		5W
	Branches	Size (foreground pixel	Density (FG pixel/Hull Area	Spam Ratio (min/max axis)	Circularity	CV of al Radii	Hull's center of mass	Circle's center	Fractal dimension	Lacunarity			Branches	Size (foreground pixel	Density (FG pixel/Hull Area	Spam Ratio (min/max axis)	Circularity	CV of al Radii	Hull's center of mass	Circle's center	Fractal dimension	Lacunarity			Branches	Size (foreground pixel	Density (FG pixel/Hull Area	Spam Ratio (min/max axis)	Circularity	CV of al Radii	Hull's center of mass	Circle's center	Fractal dimension	Lacunarity
1	93	2514	0.0766	1.166	0.869	0.0695	173	168	1.603	0.3497		1	135	6240	0.0987	1.0857	0.8884	0.0842	131	132	1.5975	0.352		1	96	2368	0.1152	1.772	0.7227	0.2191	122	120.195	1.494	0.3528
2	91	2069	0.1114	1.375	0.7654	0.367	141	100	1.423	0.5174		2	108	3104	0.1235	2.0344	0.7575	0.2103	129	143	1.5651	0.3878		2	78	1425	0.1545	2.825	0.5765	0.2367	134	147.152	1.478	0.3721
3	53	2437	0.0781	1.741	0.761	0.1903	118	94	1.505	0.35		3	68	3441	0.088	2.429	0.6606	0.2618	133	136	1.4711	0.4262		3	44	966	0.133	2.346	0.6679	0.2841	152	155.122	1.432	0.319
4	42	1927	0.1068	2.282	0.7387	0.1866	177	184	1.374	0.4129		4	157	1694	0.1333	3.4394	0.5267	0.3606	134	140	1.4808	0.3495		4	33	843	0.1317	1.751	0.8376	0.2359	142	132	1.45	0.3086
5	71	1726	0.1135	2.569	0.6284	0.3545	126	103	1.425	0.3841		5	78	4157	0.1055	1.3762	0.8797	0.1454	129	118	1.5581	0.3739		5	26	812	0.1489	2.646	0.6813	0.231	144	155	1.444	0.3264
6	88	2261	0.1126	1.69	0.7762	0.2123	130	133	1.478	0.3614		6	122	2197	0.1036	1.4111	0.8349	0.2042	148	175	1.4688	0.3918		6	152	3258	0.124	1.716	0.8121	0.2335	146	129	1.558	0.3559
7	40	4472	0.0877	1.526	0.877	0.1192	166	156	1.553	0.3492		7	55	3086	0.1092	1.9651	0.7721	0.2577	147	142.149	1.5447	0.3322		7	130	3036	0.118	1.404	0.8117	0.1655	167	162	1.526	0.3526
8	42	1563	0.1181	2.161	0.732	0.2164	147	158	1.577	0.354		8	40	1202	0.1365	1.3763	0.8073	0.1642	144	141	1.5417	0.2925		8	158	3212	0.1344	1.825	0.7176	0.2457	134	132	1.553	0.3797
9	35	1513	0.1566	1.534	0.7783	0.1756	166	160	1.394	0.3643		9	125	1041	0.1081	2.2787	0.7093	0.1734	138	143	1.4152	0.3246		9	162	3620	0.1614	1.223	0.828	0.1609	158	145	1.625	0.348
10	40	1088	0.0576	1.273	0.8087	0.1218	150	148	1.457	0.3245		10	109	3352	0.1085	1.1684	0.8149	0.1586	140	150	1.5387	0.3681		10	159	3663	0.1216	1.201	0.8972	0.1173	153	145	1.551	0.4143
11	65	1449	0.1107	1.478	0.6848	0.4285	145	199	1.53	0.3391		11	25	2832	0.098	1.7019	0.8171	0.134	148	131	1.4832	0.4029		11	112	2362	0.1167	1.613	0.8349	0.1503	170	179	1.501	0.3751
12	52	2139	0.1278	1.287	0.8195	0.1047	136	125	1.509	0.3499		12	40	925	0.0988	3.3253	0.4852	0.2501	149	133	1.2972	0.3338		12	125	2503	0.1219	1.219	0.9013	0.1161	167	161.145	1.559	0.3577
13	98	1437	0.1135	1.618	0.7789	0.1859	160	180	1.472	0.3783		13	75	1065	0.1127	1.692	0.7661	0.1424	178	176	1.3799	0.4054		13	117	2745	0.1281	1.348	0.8572	0.1384	120	132	1.574	0.3167
14	21	2443	0.1367	1.807	0.7874	0.1937	137	115	1.507	0.3926		14	66	2197	0.0966	2.515	0.5963	0.2543	133	131.148	1.4368	0.4079		14	85	1818	0.1001	1.505	0.85	0.1238	128	132	1.474	0.3094
15	72	699	0.1107	1.151	0.8294	0.2212	97	105	1.443	0.3434		15	144	1726	0.1315	1.7758	0.7622	0.2149	190	198	1.5284	0.3461		15	170	2887	0.1567	1.238	0.9333	0.0657	225	223	1.678	0.2605
16	87	1845	0.1309	1.166	0.8275	0.1547	178	195	1.441	0.4059		16	89	4141	0.1225	1.5454	0.8245	0.1664	146	150	1.5811	0.3667		16	74	1827	0.1198	1.801	0.8057	0.1912	132	122	1.503	0.3395
17	47	2389	0.1441	1.728	0.7642	0.1806	159	158	1.516	0.357		17	144	2036	0.135	1.8829	0.7835	0.2309	148	147	1.5391	0.3322		17	118	2706	0.1338	1.127	0.8769	0.143	153	154	1.558	0.3427
18	30	1202	0.1264	1.341	0.8406	0.1067	163	169	1.47	0.3431		18	92	3114	0.1161	1.507	0.8379	0.1073	165	163.155	1.5515	0.388		18	104	2410	0.1222	3.114	0.5961	0.1924	137	121	1.525	0.3595
19	47	768	0.1132	1.688	0.7162	0.1915	147	158	1.391	0.3466		19	65	2677	0.1361	2.3823	0.7011	0.2792	154	151.141	1.5307	0.3524		19	193	2949	0.1504	1.776	0.8137	0.1439	129	116	1.631	0.2935
20	76	1494	0.0823	1.989	0.6552	0.248	145	142	1.416	0.3575		20	56	1791	0.1149	1.5319	0.8048	0.1976	140	121	1.4784	0.3865		20	156	4031	0.126	1.766	0.7659	0.1885	159	183	1.573	0.3449
21	27	2143	0.1003	1.135	0.7579	0.1421	153	145	1.401	0.4427		21	122	1771	0.0975	1.9925	0.6992	0.2218	140	140	1.4158	0.3644		21	132	3183	0.1237	1.373	0.8758	0.139	137	138	1.589	0.3367
22	28	1139	0.1163	1.262	0.8953	0.1306	174	185	1.396	0.3208		22	163	3358	0.1015	1.4306	0.6974	0.2099	178	155	1.4676	0.4283		22	111	2773	0.132	2.825	0.6629	0.2679	162	164	1.521	0.4009
23	91	898	0.1233	2.157	0.7475	0.193	155	160	1.373	0.3979		23	82	3907	0.1199	1.2499	0.8514	0.1401	184	169	1.5694	0.3694		23	154	3664	0.1008	1.633	0.8232	0.171	119	122	1.541	0.3796
24	19	1981	0.1076	2.567	0.6657	0.3282	144	154	1.443	0.4374		24	75	2964	0.1028	1.2584	0.8142	0.1347	154	162	1.4891	0.3731		24	150	3351	0.1226	1.553	0.8156	0.198	143	147	1.5793	0.3242
25	83	800	0.1019	1.239	0.8267	0.1162	173	176	1.389	0.325		25	101	1632	0.1292	1.4717	0.829	0.1629	166	169	1.4829	0.3939		25	145	3284	0.1173	1.331	0.8501	0.1347	136	118	1.5601	0.3564
26	54	1992	0.1135	1.313	0.888	0.1224	140	143	1.467	0.3801		26	86	2074	0.1013	1.2152	0.8908	0.0856	150	147	1.4846	0.3722		26	121	2766	0.0839	1.573	0.7925	0.1384	140	132	1.4782	0.3741
27	68	1724	0.1173	1.461	0.7895	0.2392	165	192	1.447	0.3498		27	115	2241	0.072	1.4945	0.7849	0.1815	144	150.141	1.397	0.3753		27	123	3013	0.0946	1.3293	0.9043	0.1284	151	147	1.5032	0.3585
28	99	2001	0.1047	1.492	0.871	0.088	163	171	1.511	0.3348		28	58	2636	0.121	1.7129	0.8138	0.1702	154	145	1.5139	0.4034		28	76	2155	0.1257	2.9718	0.6239	0.2214	155	150	1.488	0.4141
29	36	2605	0.1184	1.425	0.8473	0.1406	189	178	1.471	0.4255		29	74	1252	0.1066	2.1196	0.7067	0.2665	147	131	1.4321	0.3266		29	105	2365	0.1287	1.2228	0.9222	0.1016	137	131	1.5667	0.3376
30	54	1098	0.1001	1.32	0.7626	0.1604	64	70	1.432	0.316		30	93	2286	0.1079	1.9705	0.6756	0.1709	175	158.187	1.4655	0.4055		29	118	2839	0.1047	1.2316	0.9207	0.0816	189	183	1.5588	0.3442
mean	58.3	1793.87	0.110623	1.59803	0.782997	0.189647	149.367	150.8	1.46047	0.370363		mean	92.0667	2537.97	0.111227	1.81132	0.75977	0.191387	150.533	148.264	1.4902	0.371087		mean	117.567	2627.8	0.12508	1.74198	0.799293	0.172167	148.033	145.92	1.53574	0.348507
