# Supplementary material for: Microglia-specific overexpression of α-synuclein leads to severe dopaminergic neurodegeneration by phagocytic exhaustion and oxidative toxicity
Source: Nat Commun. 2021 Oct 29;12:6237. doi: 10.1038/s41467-021-26519-x (PMC8556263; doi:10.1038/s41467-021-26519-x)
Supplement: Supplementary file 5 — Source Data [file 41467_2021_26519_MOESM5_ESM.zip › Figure 3.xlsx]

## Sheet: G
TH+ cells/SNc
CX3CR1-SNCA	2W			DAT-SNCA	2W			CX3CR1-SNCA	2W
	DX	SN			DX	SN			DX	SN
82	4200	3825		51	2888	3375		10	3900	3713
81	3488	3488		48	4000	3200		2	3000	2323
52	3150	3300		45	4013	3225		15	2963	2663
38	3900	3450		44	3450	4325
mean	3600.12			mean	3559.5			mean	3093.67
TH+ cells/VTA
CX3CR1-SNCA	2W			DAT-SNCA	2W			CX3CR1-SNCA	2W
	DX	SN			DX	SN			DX	SN
82	4354	4672		51	3726	4088		10	4356	3209
81	3780	3924		48	3203	4100		2	3892	3562
52	4109	4100		45	3932	3601		15	4001	3890
38
mean	4156.5			mean	3775			mean	3818.33

## Sheet: H
TH+ cells/SNc
CX3CR1-dGFP	5W			DAT-SNCA	5W			CX3CR1-SNCA	5W
	DX	SN			DX	SN			DX	SN
76	3461	3586		79	2588	2138		44	2813	2475
45	3675	3863		74	3188	3488		40	2438	2788
38	3900	3450		75	2100	2813		38	2738	1950
45	3675	3863		66	3018	2345		81	2877	2599
42	4700	4325		67	2988	2765		82	3019	2406
mean	3849.8			mean	2743.1			mean	2610.3
TH+ cells/VTA
CX3CR1-dGFP	5W			DAT-SNCA	5W			CX3CR1-SNCA	5W
	DX	SN			DX	SN			DX	SN
76	5062	4200		79	1312	1912		44	2737	3412
45	4162	4750		74	2362	2812		40	3740	4575
38	3562	3562		75	1800	2100		38	3075	3449
45	3562	3362		66	2498	2872		81	3100	3291
42	4302	4500		67	2898	2398		82	3003	3701
mean	4102.4			mean	2296.4			mean	3408.3

## Sheet: I
TH+ cells/SNc
CX3CR1-dGFP	15W			DAT-SNCA	15W			CX3CR1-SNCA	15W
	DX	SN			DX	SN			DX	SN
22	3638	3572		99	187	300		61	1672	933
27	3993	4052		1	337	225		62	1233	1416
28	3868	3269		2	347	352		67	1523	1487
mean	3732			mean	291.333			mean	1377.33
TH+ cells/VTA
CX3CR1-dGFP	15W			DAT-SNCA	15W			CX3CR1-SNCA	15W
	DX	SN			DX	SN			DX	SN
22	3622	4100		99	1000	1760		61	1553	2781
27	4800	3956		1	1110	2009		62	2010	2281
28	3891	3562		2	1890	1300		67	1900	2115
mean	3988.5			mean	1511.5			mean	2106.67
