# Supplementary material for: Microglia-specific overexpression of α-synuclein leads to severe dopaminergic neurodegeneration by phagocytic exhaustion and oxidative toxicity
Source: Nat Commun. 2021 Oct 29;12:6237. doi: 10.1038/s41467-021-26519-x (PMC8556263; doi:10.1038/s41467-021-26519-x)
Supplement: Supplementary file 5 — Source Data [file 41467_2021_26519_MOESM5_ESM.zip › Figure 5.xlsx]

## Sheet: D
	CX3CR1-dGFP								mean
CCL2	1.017e-07	1.011e-07	1.3e-07	1.088e-07	7.427e-08	6.082e-08	8.389e-08	7.401e-08	9.18238e-08
IL6	7.961e-09	2.413e-08	2.284e-08	2.821e-08	1.19921e-08	7.32323e-09	6.44507e-09	8.33994e-09	1.46552e-08
IL1b	1.379e-07	1.583e-07	7.56e-08	6.446e-08	1.31582e-07	1.94766e-07	2.64615e-08	5.31949e-08	1.05283e-07
TNFa	1.8696e-08	9.75189e-09	5.89812e-08	5.92223e-08	5.243e-08	3.72e-08	1.957e-08	2.524e-08	3.51364e-08
TGFb	2.047e-06	2.079e-06	5.173e-06	5.19e-06	4.115e-06	3.243e-06	2.243e-06	1.64e-06	3.21625e-06
Aqp4	3.734e-05	4.435e-05	7.79e-05	9.056e-05	5.59e-05	5.179e-05	3.384e-05	2.844e-05	5.2515e-05
C1q	1.894e-05	1.486e-05	1.435e-05	1.375e-05	9.552e-06	1.639e-05	8.111e-06	5.041e-06	1.26243e-05
Cx3cl1	0.0001096	0.000108	0.0001541	0.0001617	0.0001492	0.0001747	0.0001275	0.0001316	0.00013955
CD68	2.169e-06	1.979e-06	3.718e-06	3.825e-06	2.921e-06	3.087e-06	2.38e-06	2.05e-06	2.76612e-06
CD22	7.69325e-08	1.19145e-07	1.60356e-07	1.14761e-07	1.03e-07	1.314e-07	1.503e-07	1.413e-07	1.24649e-07
Ptgs2	4.392e-07	4.605e-07	5.37e-07	4.947e-07	8.136e-07	6.353e-07	3.464e-07	3.208e-07	5.05938e-07
Nos1	6.663e-06	8.462e-06	1.796e-05	2.514e-05	9.5255e-06	8.4741e-06	5.64745e-06	6.67406e-06	1.10683e-05
Nos2	6.943e-08	3.387e-08	7.392e-08	6.441e-08	3.759e-08	5.51e-08	1.148e-08	2.144e-08	4.5905e-08
Cyba	2.65171e-06	2.63606e-06	3.80953e-06	3.98821e-06	3.231e-06	3.339e-06	1.754e-06	1.685e-06	2.88681e-06
Cybb	1.685e-07	1.475e-07	2.165e-07	2.228e-07	8.817e-08	8.817e-08	3.109e-08	9.44e-08	1.32141e-07
Arg1	7.227e-08	5.689e-08	2.06e-07	2.172e-07	7.82194e-08	3.60908e-08	3.55132e-08	3.20209e-08	9.17755e-08
Grn	8.329e-06	1.017e-05	2.401e-05	2.957e-05	3.275e-05	3.07e-05	8.791e-06	8.626e-06	1.91182e-05
Adrb1	3.154e-06	2.364e-06	4.073e-06	3.801e-06	1.925e-06	1.319e-06	2.275e-06	1.996e-06	2.61337e-06
Adrb2	8.78395e-07	8.82546e-07	2.07808e-06	2.41275e-06	1.647e-06	2.239e-06	2.863e-06	2.011e-06	1.87647e-06
Slc33a1	9.547e-06	9.931e-06	1.858e-05	1.701e-05	4.69511e-06	7.32276e-06	8.35738e-06	8.5882e-06	1.05039e-05
Vps35	4.485e-05	4.211e-05	8.369e-05	8.171e-05	3.606e-05	3.592e-05	4.29e-05	2.677e-05	4.92512e-05
CD206	1.6e-06	1.425e-06	2.621e-06	2.331e-06	9.45301e-07	1.12034e-06	9.66281e-07	9.72753e-07	1.49771e-06
	DAT-SNCA								mean
CCL2	1.164e-07	9.81e-08	1.14e-07	6.952e-08	9.456e-08	1.011e-07	1.191e-07	1.138e-07	1.03323e-07
IL6	1.45e-08	2.166e-08	1.42e-08	1.629e-08	4.72357e-09	9.11331e-09	7.81723e-09	9.58208e-09	1.22358e-08
IL1b	3.268e-08	5.145e-08	3.467e-08	4.071e-08	2.87922e-07	1.81159e-07	1.14252e-07	5.83637e-08	1.00151e-07
TNFa	2.23063e-08	2.35934e-08	1.28906e-08	1.5273e-08	7.64e-09	2.004e-08	5.282e-08	4.066e-08	2.44029e-08
TGFb	3.593e-06	3.376e-06	2.359e-06	2.172e-06	1.287e-06	1.26e-06	1.319e-06	5.12e-06	2.56075e-06
Aqp4	8.048e-05	8.3e-05	5.342e-05	5.018e-05	1.152e-05	1.023e-05	0.000112	0.0001155	6.45413e-05
C1q	2.339e-05	1.824e-05	1.724e-05	1.853e-05	4.396e-06	4.087e-06	2.15e-05	1.266e-05	1.50054e-05
Cx3cl1	0.0001064	0.0001349	0.0001164	0.0001139	8.661e-05	0.0001009	0.0001195	0.000154	0.000116576
CD68	3.642e-06	3.261e-06	2.345e-06	2.121e-06	3.294e-06	3.186e-06	3.783e-06	3.483e-06	3.13938e-06
CD22	1.58356e-07	2.31896e-07	1.86435e-07	9.51983e-08	2.775e-07	4.258e-07	5.577e-07	5.474e-07	3.10036e-07
Ptgs2	3.195e-07	2.543e-07	3.083e-07	2.566e-07	4.579e-07	3.911e-07	5.566e-07	5.446e-07	3.86113e-07
Nos1	1.708e-05	1.632e-05	8.827e-06	8.629e-06	8.60901e-06	6.82119e-06	8.19055e-06	8.56359e-06	1.038e-05
Nos2	6.861e-08	4.457e-08	4.034e-08	2.36e-08	4.4e-08	3.873e-08	4.831e-08	4.267e-08	4.38537e-08
Cyba	2.40188e-06	3.01119e-06	2.78105e-06	2.48267e-06	2.779e-06	2.79e-06	3.108e-06	3.313e-06	2.83335e-06
Cybb	1.126e-07	2.136e-07	1.282e-07	9.667e-08	3.271e-08	4.429e-08	5.247e-08	6.586e-08	9.33e-08
Arg1	7.83e-08	7.203e-08	4.447e-08	5.386e-08	2.64507e-08	4.01052e-08	5.17415e-08	6.31048e-08	5.37578e-08
Grn	1.998e-05	2.021e-05	1.379e-05	1.388e-05	9.129e-06	1.046e-05	1.973e-05	1.467e-05	1.52311e-05
Adrb1	4.149e-06	3.09e-06	3.367e-06	3.944e-06	1.343e-06	8.221e-07	1.362e-06	1.295e-06	2.42151e-06
Adrb2	8.77715e-07	1.26785e-06	9.08857e-07	9.16456e-07	1.897e-06	2.172e-06	2.555e-06	2.43e-06	1.62811e-06
Slc33a1	9.157e-06	1.231e-05	9.174e-06	8.36e-06	4.77488e-06	5.23838e-06	3.73661e-06	4.71837e-06	7.18366e-06
Vps35	5.391e-05	6.006e-05	4.04e-05	4.129e-05	2.672e-05	2.724e-05	2.623e-05	2.984e-05	3.82113e-05
CD206	2.779e-06	1.873e-06	1.721e-06	1.771e-06	3.98367e-07	4.78814e-07	7.89255e-07	9.30835e-07	1.34266e-06
	CX3CR1-SNCA								mean
CCL2	1.307e-07	1.517e-07	2.799e-07	2.849e-07	3.469e-07	3.888e-07	2.089e-07	1.416e-07	2.41675e-07
IL6	2.648e-08	1.918e-08	2.724e-08	1.897e-08	9.6735e-09	1.5975e-08	2.23809e-08	1.76599e-08	1.96949e-08
IL1b	1.036e-07	6.066e-08	1.091e-07	9.876e-08	9.24254e-08	5.26993e-08	1.17939e-07	1.24269e-07	9.49316e-08
TNFa	2.26668e-08	2.19384e-08	1.20214e-07	1.22762e-07	1.679e-07	1.698e-07	8.061e-08	6.285e-08	9.60926e-08
TGFb	1.964e-06	1.665e-06	4.725e-06	4.468e-06	3.059e-06	3.148e-06	3.677e-06	3.36e-06	3.25825e-06
Aqp4	4.545e-05	4.393e-05	8.259e-05	6.749e-05	4.753e-05	4.281e-05	3.884e-05	4.423e-05	5.16087e-05
C1q	2.851e-05	2.696e-05	3.763e-05	3.809e-05	3.066e-05	3.716e-05	2.039e-05	1.972e-05	2.989e-05
Cx3cl1	8.886e-05	8.696e-05	0.0001046	0.0001053	0.0001308	0.0001447	0.000143	0.0001319	0.000117015
CD68	2.021e-06	2.379e-06	4.545e-06	5.559e-06	8.282e-06	8.715e-06	6.021e-06	5.981e-06	5.43788e-06
CD22	1.97382e-07	1.93327e-07	3.50996e-07	3.87617e-07	8.089e-07	7.428e-07	8.333e-07	9.132e-07	5.5344e-07
Ptgs2	3.206e-07	2.982e-07	5.947e-07	5.961e-07	5.144e-07	5.448e-07	9.086e-07	7.739e-07	5.68912e-07
Nos1	5.556e-06	5.842e-06	1.231e-05	1.226e-05	6.07001e-06	7.18577e-06	1.44996e-05	1.21424e-05	9.48322e-06
Nos2	2.189e-08	3.632e-08	6.826e-08	8.479e-08	2.849e-08	3.137e-08	4.57e-08	3.054e-08	4.342e-08
Cyba	2.90764e-06	2.90469e-06	5.27229e-06	5.13129e-06	6.25e-06	5.482e-06	6.933e-06	4.68e-06	4.94511e-06
Cybb	3.075e-07	3.341e-07	6.487e-07	6.693e-07	4.137e-07	4.236e-07	1.774e-07	1.66e-07	3.92538e-07
Arg1	7.248e-08	1.179e-07	9.322e-08	1.004e-07	4.40319e-08	5.33917e-08	8.23586e-08	6.65007e-08	7.87854e-08
Grn	1.083e-05	1.192e-05	2.161e-05	2.11e-05	2.576e-05	1.958e-05	2.143e-05	1.811e-05	1.87925e-05
Adrb1	3.458e-06	3.122e-06	4.173e-06	4.233e-06	1.436e-06	1.714e-06	1.366e-06	1.253e-06	2.59438e-06
Adrb2	6.33096e-07	6.93379e-07	1.4715e-06	1.38294e-06	2.172e-06	2.393e-06	2.716e-06	2.865e-06	1.79086e-06
Slc33a1	7.103e-06	7.787e-06	1.015e-05	9.346e-06	5.93124e-06	7.50565e-06	5.77408e-06	5.5847e-06	7.39771e-06
Vps35	3.519e-05	3.543e-05	5.283e-05	5.312e-05	3.648e-05	3.406e-05	3.412e-05	3.41e-05	3.94163e-05
CD206	1.6e-06	1.038e-06	4.191e-06	3.558e-06	1.41054e-06	1.46084e-06	1.47235e-06	1.4975e-06	2.02853e-06
