# Supplementary material for: Microglia-specific overexpression of α-synuclein leads to severe dopaminergic neurodegeneration by phagocytic exhaustion and oxidative toxicity
Source: Nat Commun. 2021 Oct 29;12:6237. doi: 10.1038/s41467-021-26519-x (PMC8556263; doi:10.1038/s41467-021-26519-x)
Supplement: Supplementary file 5 — Source Data [file 41467_2021_26519_MOESM5_ESM.zip › Figure 6.xlsx]

## Sheet: A
2^(-ΔCt)
	Control				INFγ				Fibr				Fibr/INFγ		LV SNCA				LV SNCA/INFγ
Cyba	7.17308e-05	6.94187e-05	0.0004497	0.0004725	6.90521e-05	7.38278e-05	0.0004999	0.0005265	0.000109459	0.000111832	0.0003131	0.0003408	0.0006617	0.0007037	0.000114868	0.000118242	0.000118916	0.000111677	0.000131119	0.000162016	0.000150021	0.000136157
Cybb	2.22488e-05	1.78307e-05	6.621e-05	0.0001211	2.78482e-05	2.76688e-05	0.0002616	0.0003255	1.67107e-05	2.56812e-05	0.0001361	0.0001333	0.0003307	0.0003112	2.76773e-05	2.33231e-05	2.90022e-05	2.73234e-05	3.82598e-05	2.46049e-05	4.5744e-05	3.3567e-05
Ptgs2	4.76082e-07	4.36833e-07	6.002e-06	5.507e-06	5.09636e-07	3.53087e-07	3.567e-06	2.687e-06	9.67657e-07	8.73048e-07	2.977e-06	3.211e-06	3.057e-06	2.187e-06	2.28959e-06	3.05269e-06	3.11627e-06	2.9367e-06	4.35282e-06	4.62029e-06	4.99497e-06	4.63053e-06
CD22	1.92529e-06	1.7879e-06	7.34e-06	7.523e-06	1.54294e-06	2.11779e-06	8.367e-06	8.066e-06	2.92619e-06	2.89903e-06	5.403e-06	5.327e-06	9.148e-06	8.966e-06	1.8209e-06	2.05794e-06	2.06133e-06	2.11982e-06	1.91922e-06	2.24988e-06	2.63982e-06	2.17584e-06
Nos1	1.4555e-07	6.32581e-08	1.664e-07	1.487e-07	7.1998e-08	9.98228e-08	2.02e-07	2.02e-07	2.04004e-07	2.27269e-07	5.6e-08	3.757e-08	4.386e-07	2.156e-07	2.42341e-08	3.8782e-08	3.3905e-08	2.64589e-08	2.98823e-08	3.61664e-08	7.87433e-08	2.56215e-08
CD68	0.00014357	0.000194471	0.0011593	0.0011632	0.000108129	0.000106457	0.0009005	0.000776	0.000190131	0.000149426	0.0009089	0.0009102	0.0011853	0.0011651	0.000126475	0.000128903	0.000124069	0.000111983	0.000124901	0.000177377	0.000191425	0.000158713

## Sheet: D
	Control							INFγ							LV-SNCA
	Area cell	n. particle	p62/100um2	Area particle (um2)	size particle (um)			Area cell	n. particle	p62/100um2	Area particle (um2)	size particle (um)			Area cell	n. particle	p62/100um2	Area particle (um2)	size particle (um)
1	2773	101	3.64226	28.2	0.279208		1	1864	116	6.22318	30.9	0.266379		1	3382	155	4.58309	4.7	0.0303226
2	3202	102	3.18551	23.8	0.233333		1b	1786	37	2.07167	10.6	0.286486		2	2627	129	4.91054	10.4	0.0806202
4	1996	73	3.65731	12.7	0.173973		2	971	30	3.0896	11.4	0.38		3	2123	122	5.74659	2.1	0.0172131
4b	1201	41	3.41382	14.5	0.353659		2b	1438	48	3.33797	17	0.354167		4	1756	110	6.26424	6.1	0.0554545
5	911	13	1.427	4.9	0.376923		2c	506	11	2.17391	2.2	0.2		5	5209	116	2.22691	7.2	0.062069
5b	663	6	0.904977	1.9	0.316667		3	2188	54	2.46801	16.9	0.312963		6	5749	188	3.27013	4.8	0.0255319
6	872	15	1.72018	2.2	0.146667		3b	1129	5	0.44287	1	0.2		7	1919	176	9.17144	10.5	0.0596591
6b	1080	17	1.57407	1.3	0.0764706		3c	1441	42	2.91464	11.7	0.278571		8	1619	141	8.70908	5.6	0.0397163
6c	792	21	2.65152	6.6	0.314286		5	3469	46	1.32603	10	0.217391		9	4855	161	3.31617	6.6	0.0409938
7	807	28	3.46964	3.9	0.139286		6	1114	55	4.93716	16.6	0.301818		10	4823	169	3.50404	9.6	0.0568047
7b	975	12	1.23077	2	0.166667		7	1198	50	4.17362	5	0.1
7c	1098	31	2.82332	3.9	0.125806		8	2192	75	3.42153	15.8	0.210667
mean	1364.17	38.3333	2.47503	8.825	0.225245		mean	1608	47.4167	3.04835	12.425	0.259037		mean	3406.2	146.7	5.17022	6.76	0.0468385
	Fibr							Fibr/INFγ							LV-SNCA/INFγ
	Area cell	n. particle	p62/100um2	Area particle (um2)	size particle (um)			Area cell	n. particle	p62/100um2	Area particle (um2)	size particle (um)			Area cell	n. particle	p62/100um2	Area particle (um2)	size particle (um)
2	1754	44	2.50855	18.5	0.420455		1	740	140	18.9189	83.4	0.595714		1	4210	166	3.94299	14.7	0.0885542
3	1678	108	6.43623	70.5	0.652778		2	1251	17	1.35891	1.1	0.0647059		2	2132	190	8.91182	27.9	0.146842
3b	919	56	6.09358	19.5	0.348214		3	1668	44	2.63789	4.2	0.0954545		3	2266	133	5.86937	19.1	0.143609
4	1516	96	6.33245	32.1	0.334375		4	750	97	12.9333	63.6	0.65567		4	3011	190	6.3102	27.2	0.143158
5	2289	2	0.0873744	41	20.5		4B	1528	159	10.4058	57.6	0.362264		5	2750	192	6.98182	17.1	0.0890625
6	1215	54	4.44444	70.5	1.30556		5	2206	78	3.53581	19.4	0.248718		6	1006	108	10.7356	26	0.240741
7	2982	122	4.09121	106.9	0.87623		6	801	107	13.3583	26.2	0.24486		7	4864	185	3.80345	18.9	0.102162
7b	578	75	12.9758	108.5	1.44667		7	2385	270	11.3208	146.1	0.541111		8	1329	110	8.2769	23.7	0.215455
8	3703	44	1.18823	110.8	2.51818		8	4361	139	3.18734	59.6	0.428777		9	5203	185	3.55564	19.7	0.106486
9	2965	221	7.45363	136.8	0.619005		8b	849	104	12.2497	56.4	0.542308		10	2475	118	4.76768	15.5	0.131356
10	1689	145	8.58496	88.7	0.611724		9	5326	171	3.21066	51.5	0.30117
11	742	95	12.8032	32.7	0.344211		10	1358	132	9.72018	60.1	0.455303
mean	1835.83	88.5	6.08331	69.7083	2.49812		mean	1935.25	121.5	8.5698	52.4333	0.378005		mean	2924.6	157.7	6.31555	20.98	0.140743

## Sheet: E
	Control			INFγ			LV SNCA
	Area cell	pHrodo Intensity (AU)		Area cell	pHrodo Intensity (AU)		Area cell	pHrodo Intensity (AU)
1	439	96.8	1	364	56.2	1	388	38.8
2	292	70.9	2	323	67.4	2	342	34.2
3	293	60.6	3	287	57.4	3	340	34
4	310	73.5	4	547	93	4	339	33.9
4b	286	52.7	5	441	61.4	5	321	32.1
5	212	85.3	6	395	47.7	6	352	35.2
5b	333	95.2	7	602	76	7	398	39.8
6	460	52.3	8	414	60	8	381	38.1
6b	331	58.7	9	367	50.2	9	371	37.1
6c	207	100.5	10	419	47.4	10	380	38
			11	280	49.8
			12	224	51.3
			13	212	51.2
mean	316.3	74.65		375	59.1538		361.2	36.12
	Fibr			Fibr/INFγ			LV SNCA/INFγ
	Area cell	pHrodo Intensity (AU)		Area cell (um2)	pHrodo Intensity (AU)		Area cell	pHrodo Intensity (AU)
1	314	27.3	1	293	21.2	1	386	38.6
2	863	19.9	2	309	22.5	2	393	39.3
3	336	22.6	3	732	17.6	3	400	40
4	343	18.7	4	752	21.2	4	390	39
5	711	23.8	5	663	23.6	5	387	38.7
6	334	31.2	6	553	21	6	382	38.2
7	309	28.9	7	531	22.5	7	388	38.8
8	574	34.6	8	560	34.1	8	397	39.7
9	693	24	9	455	32.3	9	396	39.6
10	615	19.5	10	450	29.5	10	396	39.6
			11	676	29.4
mean	509.2	25.05		543.091	24.9909		391.5	39.15

## Sheet: F
Control	NO (pmol/uL)		INFγ	NO (pmol/uL)		Fibr	NO (pmol/uL)		Fibr/INFγ	NO (pmol/uL)		LV-SNCA	NO (pmol/uL)		LV-SNCA/INFγ	NO (pmol/uL)
1	22.7992		4	39.2705		8	22.8585		12	25.2881		16	22.8067		20	26.3738
2	16.6		5	35.9329		9	44.7555		13	36.571		17	28.6006		21	31.1387
3	15.8768		6	27.4456		10	22.93		14	43.5153		18	28.5716		22	30.2552
4	15.0964		7	28.1622		11	25.7915		15	51.398		19	28.484		23	25.7622
mean	17.5931		mean	32.7028		mean	29.0839		mean	39.1931		mean	27.1157		mean	28.3825

## Sheet: G
	MFI (H2DCFDA)							MFI (H2DCFDA) % of control
	control	micro mIFN	micro FIB	micro FIB mIFN	LV-SNCA	LV-SNCA/mINF		control	micro mIFN	micro FIB	micro FIB mIFN	LV-SNCA	LV-SNCA/mINF
	7596.09	8731.96	7959.5	9148.31	8653	9919		105.847	121.674	110.91	127.476	120.574	138.215
	7219.28	7967.35	10796.3	10014.8	9952	9776		100.596	111.02	150.439	139.55	138.675	136.222
	6714.16	9174.17	9732.95	9926.66	8633	8958		93.5575	127.836	135.622	138.322	120.295	124.824
mean	7176.51	8624.49	9496.25	9696.6	9079.33	9551		100	120.177	132.324	135.116	126.515	133.087
