# Supplementary material for: Microglia-specific overexpression of α-synuclein leads to severe dopaminergic neurodegeneration by phagocytic exhaustion and oxidative toxicity
Source: Nat Commun. 2021 Oct 29;12:6237. doi: 10.1038/s41467-021-26519-x (PMC8556263; doi:10.1038/s41467-021-26519-x)
Supplement: Supplementary file 5 — Source Data [file 41467_2021_26519_MOESM5_ESM.zip › Figure 7.xlsx]

## Sheet: Sheet1
Control					INFγ					Fibr					Fibr/INFγ
	DAPI	TH	TH+ cells/DAPI (%)			DAPI	TH	TH+ cells/DAPI (%)			DAPI	TH	TH+ cells/DAPI (%)			DAPI	TH	TH+ cells/DAPI (%)
1	203607	4305	2.11437		4	41275	987	2.39128		8	92978	1875	2.01661		12	61835	701	1.13366
2	64672	1880	2.90698		5	51042	1218	2.38627		9	61167	1196	1.9553		13	44761	531	1.1863
3	49721	1315	2.64476		6	48416	1151	2.37731		10	240768	2915	1.21071		14	197278	787	0.398929
4	91796	4185	4.55902		7	49631	2062	4.15466		11	64303	759	1.18035		15	42077	655	1.55667
mean			3.05628					2.82738					1.59074					1.06889
