# Supplementary material for: Microglia-specific overexpression of α-synuclein leads to severe dopaminergic neurodegeneration by phagocytic exhaustion and oxidative toxicity
Source: Nat Commun. 2021 Oct 29;12:6237. doi: 10.1038/s41467-021-26519-x (PMC8556263; doi:10.1038/s41467-021-26519-x)
Supplement: Supplementary file 5 — Source Data [file 41467_2021_26519_MOESM5_ESM.zip › Figure 8.xlsx]

## Sheet: A
SN TH+ cells
Saline	5W			Minocycline	5W
	CTR	A53T			CTR	A53T
1	3600	2662		7	2962	2662
2	4087	1949		8	3224	2549
3	4312	2512		9	4012	3337
4	2887	2362		10	3220	2737
5	3075	1274		11	3600	3300
6	3110	1820		12	4350	3700
mean	3511.83	2096.5		mean	3561.33	3047.5
IBA1 (%Total area)
Saline	5W			Minocycline	5W
	CTRL	hSNCA			CTRL	hSNCA
1	18.26	37.45		7	30.744	33.733
2	25.936	48.281		8	15.177	30.78
3	21.977	35.872		9	21.725	37.387
4	17.489	59.658		10	18.889	18.165
5	29.311	34.584		11	17.859	32.485
				12	16.387	27.048
mean	22.5946	43.169		mean	20.1302	29.933

## Sheet: B
SN TH+ cells
Saline	5W			Minocycline	5W
	CTR	A53T			CTR	A53T
15	3696	2559		21	3809	2619
16	3842	2911		22	3681	3727
17	3635	2586		23	3523	3221
18	3837	2408		24	3770	3684
19	3797	2501		25	3428	3222
20	3783	2633		26	3473	3206
mean	3765	2599.67		mean	3614	3279.83
