# Supplementary material for: Microglia-specific overexpression of α-synuclein leads to severe dopaminergic neurodegeneration by phagocytic exhaustion and oxidative toxicity
Source: Nat Commun. 2021 Oct 29;12:6237. doi: 10.1038/s41467-021-26519-x (PMC8556263; doi:10.1038/s41467-021-26519-x)
Supplement: Supplementary file 5 — Source Data [file 41467_2021_26519_MOESM5_ESM.zip › Supplementary Figure 10.xlsx]

## Sheet: E
5W		CX3CR1-dGFP						5W		DAT-SNCA						5W		CX3CR1-SNCA
	Area neurone	count	ASC specks (x102 μm2)	%area ASC specks	%area	size ASC specks (μm2)			Area neurone	count	ASC specks (x102 μm2)	%area ASC specks	%area	size ASC specks (μm2)			Area neurone	count	ASC specks (x102 μm2)	%area ASC specks	%area	size ASC specks (μm2)
1	101	79	78.2178	27.785	0.275099	0.352		1	128	62	48.4375	22.019	0.172023	0.355		1	145.422	105	72.2037	27.444	0.18872	0.261
2	109	78	71.5596	28.272	0.259376	0.362		2	181	70	38.674	21.216	0.117215	0.303		2	116	103	88.7931	31.702	0.273293	0.308
3	128	86	67.1875	7.177	0.0560703	0.083		3	62	25	40.3226	14.306	0.230742	0.572		3	106.858	80	74.8657	23.892	0.223586	0.299
4	224	147	65.625	27.226	0.121545	0.185		4	93	40	43.0108	16.082	0.172925	0.402		4	174	125	71.8391	32.457	0.186534	0.26
5	235	196	83.4043	32.067	0.136455	0.164		5	119	76	63.8655	20.218	0.169899	0.266		5	98.367	65	66.0791	40.899	0.41578	0.629
6	155	131	84.5161	26.666	0.172039	0.204		6	90	56	62.2222	13.528	0.150311	0.242		6	83.793	58	69.2182	31.775	0.379208	0.548
7	80	47	58.75	3.673	0.0459125	0.078		7	175	114	65.1429	22.068	0.126103	0.194		7	290	217	74.8276	81.433	0.280803	0.375
8	128	37	28.9062	1.849	0.0144453	0.05		8	126	75	59.5238	8.37	0.0664286	0.112		8	391	269	68.798	111.6	0.285422	0.415
9	233	65	27.897	4.199	0.0180215	0.123		9	89	58	65.1685	10.778	0.121101	0.186		9	332	232	69.8795	99.413	0.299437	0.429
10	216	39	18.0556	3.212	0.0148704	0.082		10	138	69	50	26.374	0.191116	0.382		10	206	87	42.233	87.078	0.422709	1
11	133	64	48.1203	3.99	0.03	0.062		11	126	102	80.9524	18.272	0.145016	0.179		11	85	57	67.0588	35.011	0.411894	0.6
12	175	81	46.2857	7.615	0.0435143	0.094		12	150	103	68.6667	20.072	0.133813	0.195		12	150	48	32	97	0.646667	2.023
13	128	51	39.8438	5.255	0.0410547	0.103		13	115	73	63.4783	27.1	0.235652	0.371		13	143	92	64.3357	46.836	0.327524	0.509
14	122	72	59.0164	31.45	0.257787	0.437		14	130	58	44.6154	17.518	0.134754	0.302		14	115	64	55.6522	16.837	0.146409	0.263
15	120	73	60.8333	18.564	0.1547	0.254		15	143	38	26.5734	3.771	0.0263706	0.099		15	292	188	64.3836	44	0.150685	0.234
16	104	74	71.1538	11.533	0.110894	0.156		16	104	71	68.2692	12.019	0.115567	0.169		16	288	185	64.2361	103	0.357639	0.558
17	143	138	96.5035	21.557	0.150748	0.156		17	147	83	56.4626	25.815	0.175612	0.311		17	277	158	57.0397	101.3	0.365704	0.642
18	121	92	76.0331	18.321	0.151413	0.199		18	84	28	33.3333	21.411	0.254893	0.765		18	150	113	75.3333	37.104	0.24736	0.328
mean	147.5	86.1111	60.1061	15.5784	0.114108	0.174667		mean	122.222	66.7222	54.3733	17.8298	0.152197	0.272941		mean	191.302	124.778	65.4876	58.2656	0.291924	0.416125
