# Supplementary material for: Microglia-specific overexpression of α-synuclein leads to severe dopaminergic neurodegeneration by phagocytic exhaustion and oxidative toxicity
Source: Nat Commun. 2021 Oct 29;12:6237. doi: 10.1038/s41467-021-26519-x (PMC8556263; doi:10.1038/s41467-021-26519-x)
Supplement: Supplementary file 5 — Source Data [file 41467_2021_26519_MOESM5_ESM.zip › Supplementary Figure 11.xlsx]

## Sheet: C
CX3CR1-dGFP	area		CD3+		cd3+(10^2mm2)			DAT-SNCA	area		CD3+		cd3+(10^2mm2)			CX3CR1-SNCA	area		CD3+		cd3+(10^2mm2)
	SN	DX	SN	DX	SN	DX			SN	DX	SN	DX	SN	DX			SN	DX	SN	DX	SN	DX
21	935905	903910	12	14	1.28218	1.54883		11	971439	768655	17	40	1.74998	5.2039		1	760872	793136	76	190	9.98854	23.9555
22	895790	927332	23	12	2.56757	1.29403		12	768655	788665	38	43	4.9437	5.45225		2	914922	680795	186	90	20.3296	13.2198
23	816705	869813	18	24	2.20398	2.75921		13	939519	955470	45	89	4.78968	9.31479		3	853680	869960	153	141	17.9224	16.2076
				mean		1.94263						mean		5.24238						mean		16.9373
