# Supplementary material for: Microglia-specific overexpression of α-synuclein leads to severe dopaminergic neurodegeneration by phagocytic exhaustion and oxidative toxicity
Source: Nat Commun. 2021 Oct 29;12:6237. doi: 10.1038/s41467-021-26519-x (PMC8556263; doi:10.1038/s41467-021-26519-x)
Supplement: Supplementary file 5 — Source Data [file 41467_2021_26519_MOESM5_ESM.zip › Supplementary Figure 14.xlsx]

## Sheet: J
5W			CX3CR1-dGFP			5W			DAT-SNCA			5W			CX3CR1-SNCA
	Area neuron	count	particle per 100um	area 4-HNE (x10^2μm2)			Area neuron	count	particle per 100um	area 4-HNE (x10^2μm2)			Area neuron	count	particle per 100um	area 4-HNE (x10^2μm2)
1	367.647	50	13.6	4.41176		1	253.776	84	33.1	5.58308		1	368.421	119	32.3	22.4737
2	384.615	55	14.3	6.92308		2	382.184	133	34.8	27.1351		2	362.018	122	33.7	20.273
3	454.128	99	21.8	13.1697		3	294.545	81	27.5	13.8436		3	273.292	88	32.2	13.118
4	440.678	52	11.8	5.72881		4	328.063	83	25.3	17.7154		4	326.572	161	49.3	43.1075
5	416.667	20	4.8	2.08333		5	404.255	95	23.5	27.4894		5	327.628	134	40.9	37.3496
6	416.667	10	2.4	0.416667		6	291.262	60	20.6	16.0194		6	412.533	158	38.3	42.9034
7	369.281	113	30.6	22.1569		7	270.27	30	11.1	3.78378		7	373.464	152	40.7	42.5749
8	359.649	82	22.8	18.7018		8	312.5	45	14.4	6.875		8	261.708	95	36.3	35.5923
9	409.091	27	6.6	6.13636		9	288.39	77	26.7	14.1311		9	311.778	135	43.3	26.5012
10	411.003	127	30.9	25.8932		10	366.883	113	30.8	25.3149		10	354.767	160	45.1	55.6984
11	408.602	76	18.6	13.4839		11	353.448	82	23.2	11.3103		11	394.495	129	32.7	15.7798
12	373.134	100	26.8	17.5373		12	403.226	125	31	36.2903		12	240.291	99	41.2	37.7257
13	440	165	37.5	44.88		13	311.224	122	39.2	24.898		13	396.624	188	47.4	72.5823
14	400	100	25	16.8		14	343.874	87	25.3	13.0672		14	336.609	137	40.7	48.8084
						15	381.609	166	43.5	49.6092		15	333.333	142	42.6	41.6667
						16	370.098	151	40.8	32.5686		16	330.258	179	54.2	56.8044
						17	408.879	175	42.8	67.465		17	352.423	160	45.4	40.8811
						18	400.621	129	32.2	22.8354		18	289.823	131	45.2	60.8628
						19	274.566	95	34.6	19.2197		19	353.333	159	45	57.5933
						20	306.818	135	44	59.5227		20	304.02	121	39.8	24.9296
						21	315.493	112	35.5	31.2338		21	237.668	106	44.6	35.1749
mean	403.654	76.8571	19.1071	14.1659		mean	336.285	103.81	30.4714	25.0434		mean	330.527	136.905	41.4714	40.6472
