# Supplementary material for: Microglia-specific overexpression of α-synuclein leads to severe dopaminergic neurodegeneration by phagocytic exhaustion and oxidative toxicity
Source: Nat Commun. 2021 Oct 29;12:6237. doi: 10.1038/s41467-021-26519-x (PMC8556263; doi:10.1038/s41467-021-26519-x)
Supplement: Supplementary file 5 — Source Data [file 41467_2021_26519_MOESM5_ESM.zip › Supplementary Figure 2.xlsx]

## Sheet: L
5W			CX3CR1-SNCA
	%Iba1 threshold	%LB threshold	Iba1/HSyn (manders' coeff)
2a	28.409	23.005	0.62
2b	26.506	24.432	0.558
10a	24.887	12.793	0.57
11a	46.362	28.362	0.479
11b	25.483	24.258	0.392
12a	21.372	13.331	0.367
12b	22.651	10.6	0.529
mean	27.9529	19.5401	0.502143

## Sheet: P
5W			CX3CR1-SNCA
	%Psyn threshold	%LB threshold	P129Syn/αSYN (manders' coeff.)
2	0.663	1.504	0.44
4	5.731	12.45	0.46
6	1.859	4.912	0.378
8	3.709	13.158	0.281
10	4.431	9.152	0.484
11	6.423	11.634	0.443
mean	3.80267	8.80167	0.414333
