# Supplementary material for: Microglia-specific overexpression of α-synuclein leads to severe dopaminergic neurodegeneration by phagocytic exhaustion and oxidative toxicity
Source: Nat Commun. 2021 Oct 29;12:6237. doi: 10.1038/s41467-021-26519-x (PMC8556263; doi:10.1038/s41467-021-26519-x)
Supplement: Supplementary file 5 — Source Data [file 41467_2021_26519_MOESM5_ESM.zip › Supplementary Figure 3.xlsx]

## Sheet: J
5W		CX3CR1-GFP		5W		SALINE		5W		CX3CR1-SNCA
	CD68 % of total area)	IBA1 (% of total area)			CD68 % of total area)	IBA1 (% of total area)			CD68 % of total area)	IBA1 (% of total area)
1	1.091	5.05		7	1.012	5.088		38	1.68	22.921
2	1.61	7.892		8	0.89	4.317		38	7.201	50.387
3	1.497	6.177		9	0.618	3.944		40	1.937	33.872
4	1.814	5.123		10	0.861	5.088		40	1.876	16.735
5	1.542	6.864		11	0.602	3.751		44	6.083	28.473
6	1.776	6.336		12	0.694	3.728		44	6.355	26.888
mean	1.555	6.24033		mean	0.7795	4.31933		mean	4.18867	29.8793
