# Supplementary material for: Microglia-specific overexpression of α-synuclein leads to severe dopaminergic neurodegeneration by phagocytic exhaustion and oxidative toxicity
Source: Nat Commun. 2021 Oct 29;12:6237. doi: 10.1038/s41467-021-26519-x (PMC8556263; doi:10.1038/s41467-021-26519-x)
Supplement: Supplementary file 5 — Source Data [file 41467_2021_26519_MOESM5_ESM.zip › Supplementary Figure 4.xlsx]

## Sheet: B
Gene	Sample	Ct		Gene	Sample	Ct	ΔCt	2^(-ΔCt)
18S	ctrl 1	12.315		WPRE	ctrl 1	36.4698	24.1548	5.354e-08
18S	ctrl 2	11.4557		WPRE	ctrl 2	35.9164	24.4607	4.33098e-08
18S	ctrl 3	11.0954		WPRE	ctrl 3	36.2289	25.1336	2.7167e-08
18S	ctrl 4	11.0455		WPRE	ctrl 4	35.2882	24.2428	5.03738e-08
18S	ctrl 5	12.474		WPRE	ctrl 5	35.8339	23.3599	9.28903e-08
18S	ctrl 6	12.0143		WPRE	ctrl 6	35.1552	23.1409	1.08118e-07
18S	LV- GFP 1	12.103		WPRE	LV- GFP 1	26.8561	14.7531	3.62142e-05
18S	LV- GFP 2	12.5634		WPRE	LV- GFP 2	28.7549	16.1915	1.3362e-05
18S	LV- GFP 3	12.1967		WPRE	LV- GFP 3	27.283	15.0863	2.87458e-05
18S	LV- GFP 4	12.1984		WPRE	LV- GFP 4	28.5771	16.3788	1.17354e-05
18S	LV- GFP 5	11.2553		WPRE	LV- GFP 5	28.0089	16.7536	9.0505e-06
18S	LV- GFP 6	11.2501		WPRE	LV- GFP 6	26.9286	15.6784	1.90685e-05
18S	LV- SNCA 1	11.3061		WPRE	LV- SNCA 1	27.2107	15.9045	1.63029e-05
18S	LV- SNCA 2	11.5634		WPRE	LV- SNCA 2	26.8736	15.3102	2.46135e-05
18S	LV- SNCA 3	12.0212		WPRE	LV- SNCA 3	28.069	16.0478	1.47619e-05
18S	LV- SNCA 4	11.9257		WPRE	LV- SNCA 4	28.6253	16.6996	9.39555e-06
18S	NTC	32.8064		WPRE	NTC	35.0743	2.2679	0.207631
18S	H20	33.5584		WPRE	H20	34.8336	1.27527	0.413147

## Sheet: C
CX3CR1-SNCA				CX3CR1-dGFP
	DX	SN			DX	SN
21	8.36	7.33		72	6.69	12.77
28	8.04	12.52		73	8.89	12.24
31	4.98	10.89		74	14.74	10.39
mean	8.68667			mean	10.9533

## Sheet: E
DAT-SNCAG420A				DAT-SNCA WT
	DX	SN			DX	SN
1a	3.75	5.09		2a	1.59	7
1b	6.2	12.13		2b	4.1	9.94
1c	13.86	3.68		2c	9.48	3.15
mean	7.45167			mean	5.87667
