# Supplementary material for: Microglia-specific overexpression of α-synuclein leads to severe dopaminergic neurodegeneration by phagocytic exhaustion and oxidative toxicity
Source: Nat Commun. 2021 Oct 29;12:6237. doi: 10.1038/s41467-021-26519-x (PMC8556263; doi:10.1038/s41467-021-26519-x)
Supplement: Supplementary file 5 — Source Data [file 41467_2021_26519_MOESM5_ESM.zip › Supplementary Figure 5.xlsx]

## Sheet: M
GFAP (% of threshold)
CX3CR1-dGFP	5W			DAT-SNCA	5W			CX3CR1-SNCA	5W
	DX	SN			DX	SN			DX	SN
1001	14.92	22.644		74	43.12	33.295		45	48.355	42.825
1002	15.415	23.078		75	23.697	18.954		40	36.218	57.915
1003	12.955	14.591		79	18.102	19.368		44	44.366	49.506
mean	17.2672			mean	26.0893			mean	46.5308
