# Supplementary material for: Microglia-specific overexpression of α-synuclein leads to severe dopaminergic neurodegeneration by phagocytic exhaustion and oxidative toxicity
Source: Nat Commun. 2021 Oct 29;12:6237. doi: 10.1038/s41467-021-26519-x (PMC8556263; doi:10.1038/s41467-021-26519-x)
Supplement: Supplementary file 5 — Source Data [file 41467_2021_26519_MOESM5_ESM.zip › Supplementary Figure 6.xlsx]

## Sheet: C
IBA1 (% of threshold)
CX3CR1-dGFP	2W			DAT-SNCA	2W			CX3CR1-SNCA	2W
	DX	SN			DX	SN			DX	SN
52	8.933	6.893		51	18.166	30.728		10	54.652	44.065
54	4.455	9.846		48	18.166	24.285		2	54.652	47.235
1	10.33	9.319		45	24.534	24.285		15	61.279	47.235
mean	8.296			mean	23.3607			mean	51.5197
IBA1 (% of threshold)
CX3CR1-dGFP	15W			DAT-SNCA	15W			CX3CR1-SNCA	15W
	DX	SN			DX	SN			DX	SN
1010	4.334	5.244		33	35.665	30.882		12	41.324	55.324
1011	3.553	9.543		34	51.331	39.267		13	57.223	43.432
1012	11	8.233		35	38.172	32.372		14	53.545	57.764
mean	6.9845			mean	37.9482			mean	51.4353
