# Supplementary material for: Microglia-specific overexpression of α-synuclein leads to severe dopaminergic neurodegeneration by phagocytic exhaustion and oxidative toxicity
Source: Nat Commun. 2021 Oct 29;12:6237. doi: 10.1038/s41467-021-26519-x (PMC8556263; doi:10.1038/s41467-021-26519-x)
Supplement: Supplementary file 5 — Source Data [file 41467_2021_26519_MOESM5_ESM.zip › Supplementary Figure 7.xlsx]

## Sheet: A
NEUN+ cells
CX3CR1-dGFP	2W			DAT-SNCA	2W			CX3CR1-SNCA	2W
	DX	SN			DX	SN			DX	SN
7	4761	5200		1	4611	4019		4	3972	4670
8	4643	4510		2	4100	4682		5	4890	4769
9	4600	4876		3	4202	4712		6	4302	4800
mean	4765			mean	4387.67			mean	4567.17
NEUN+ cells
CX3CR1-dGFP	5W			DAT-SNCA	5W			CX3CR1-SNCA	5W
	DX	SN			DX	SN			DX	SN
1007	4478	4287		1	3453	3276		1004	3897	4007
1008	5029	4590		2	3907	3778		1005	3476	3398
1009	4400	4678		3	3769	3390		1006	3583	3708
mean	4577			mean	3595.5			mean	3678.17
NEUN+ cells
CX3CR1-dGFP	15W			DAT-SNCA	15W			CX3CR1-SNCA	15W
	DX	SN			DX	SN			DX	SN
1007	4390	5109		1	2652	1762		1004	3091	2765
1008	4986	5000		2	1400	2354		1005	2987	2900
1009	4562	4766		3	2719	1854		1006	3100	2796
mean	4802.17			mean	2123.5			mean	2939.83

## Sheet: B
NEUN+ cells
CX3CR1-dGFP	5W			DAT-SNCA	5W			CX3CR1-SNCA	5W
	DX	SN			DX	SN			DX	SN
7	7912	6825		1	5437	5362		4	7275	6075
8	7610	6989		2	7012	7837		5	6562	6600
9	8001	7991		3	6637	7950		6	8925	6112
mean	7554.67			mean	6705.83			mean	6924.83
