# Supplementary material for: Microglia-specific overexpression of α-synuclein leads to severe dopaminergic neurodegeneration by phagocytic exhaustion and oxidative toxicity
Source: Nat Commun. 2021 Oct 29;12:6237. doi: 10.1038/s41467-021-26519-x (PMC8556263; doi:10.1038/s41467-021-26519-x)
Supplement: Supplementary file 5 — Source Data [file 41467_2021_26519_MOESM5_ESM.zip › Supplementary Figure 8.xlsx]

## Sheet: B
TH+ cells
dGFP	5W			SNCA	5W
	DX	SN			DX	SN
1	5099	5549		21	1837	2737
2	4575	3674		28	1274	1499
3	3990	4202		31	2021	2676
mean	4514.83			mean	2007.33

## Sheet: O
Layers	Tot number of + cells	NeN+	%NeuN	Iba+	%Iba1	Sox9	%Sox9	Unk	%Unk
L1M21	248	147	59.2742	37	14.9194	7	2.82258	41	16.5323
L2M21	301	205	68.1063	50	16.6113	11	3.65449	1	0.332226
L3M21	125	98	78.4	18	14.4	9	7.2	8	6.4
L1M28	398	287	72.1106	61	15.3266	17	4.27136	34	8.54271
L2M28	348	240	68.9655	48	13.7931	11	3.16092	19	5.45977
L3M28	134	111	82.8358	17	12.6866	14	10.4478	2	1.49254
L1M31	333	240	72.0721	56	16.8168	18	5.40541	31	9.30931
L2M31	249	187	75.1004	41	16.4659	7	2.81124	5	2.00803
L3M31	198	147	74.2424	23	11.6162	8	4.0404	27	13.6364
			72.3453		14.7373		4.86824		7.07925
