# Supplementary material for: Microglia-specific overexpression of α-synuclein leads to severe dopaminergic neurodegeneration by phagocytic exhaustion and oxidative toxicity
Source: Nat Commun. 2021 Oct 29;12:6237. doi: 10.1038/s41467-021-26519-x (PMC8556263; doi:10.1038/s41467-021-26519-x)
Supplement: Supplementary file 5 — Source Data [file 41467_2021_26519_MOESM5_ESM.zip › Supplementary Figure 9.xlsx]

## Sheet: G
TH+ cells
CX3CR1-dGFP	5W			DAT-SNCA	5W			CX3CR1-SNCA	5W
	DX	SN			DX	SN			DX	SN
8	2343	3150		1	2212	2999		4	2887	2287
9	4009	3890		2	3078	3592		5	1912	2700
10	4274	3600		3	3010	3422		6	2400	3159
								7	2350	2875
mean	3544.33			mean	3052.17			mean	2571.25
IBA1 (% threshold)
CX3CR1-dGFP	5W			DAT-SNCA	5W			CX3CR1-SNCA	5W
	DX	SN			DX	SN			DX	SN
8	3.8	7.9		1	9.6	5.5		4	25.7	12.9
9	5.7	5.4		2	5.6	10.5		5	14.8	13.7
10	4.3	6.2		3	12.6	5.6		6	7	19.9
								7	15.7	11.7
mean	5.55			mean	8.23333			mean	15.175
